# Supplementary material for: Narrative Review on Vestibular Complaints After Cochlear Implantation in Adults: Defining Heterogeneous Common Symptoms
Source: Audiol Res. 2026 Mar 25;16(2):50. doi: 10.3390/audiolres16020050 (PMC13113645; doi:10.3390/audiolres16020050)
Supplement: Supplementary file 1 [file audiolres-16-00050-s001.zip]

Archive with 1 entries (1 files):
- audiolres-3909829-supplementary.pdf
